# Supplementary material for: Development and Validation of an XGBoost-Algorithm-Powered Survival Model for Predicting In-Hospital Mortality Based on 545,388 Isolated Severe Traumatic Brain Injury Patients from the TQIP Database
Source: J Pers Med. 2023 Sep 19;13(9):1401. doi: 10.3390/jpm13091401 (PMC10533165; doi:10.3390/jpm13091401)
Supplement: Supplementary file 1 [file jpm-13-01401-s001.zip]

Archive with 1 entries (1 files):
- jpm-2587860-supplementary.pdf
